# Supplementary material for: Negativeome characterization and decontamination in early-life virome studies
Source: Nat Commun. 2025 Jul 4;16:6190. doi: 10.1038/s41467-025-61478-7 (PMC12227732; doi:10.1038/s41467-025-61478-7)
Supplement: Supplementary file 3 — Supplementary Dataset 1 [file 41467_2025_61478_MOESM3_ESM.xlsx]

## Sheet: Index
Supplementary Data	Description	Formula (if applicable)	Cohorts tested (if applicable)
Supplementary Data 1	Study design
Supplementary Data 2	Linear mixed-effects model summary for relations of the number of clean reads with the sample type (NC vs sample) per cohort	clean_reads_comb ~ ncvssample + rna_dna + (1 | cohort/nc_subject_group) clean_reads_comb ~ ncvssample + rna_dna + (1|nc_subject_group) clean_reads_comb ~ ncvssample + (1|nc_subject_group)	all; together Liang et al (with correction for rna_dna), Maqsood et al, Shah et al; separately
Supplementary Data 3	Linear mixed-effects model summary for relations of the number of of recovered contigs larger than 1000 bp with the sample type (NC vs sample) per cohort	contigs_1000 ~ ncvssample + rna_dna + (1 | cohort/nc_subject_group) contigs_1000 ~ ncvssample + rna_dna + (1|nc_subject_group) contigs_1000 ~ ncvssample + (1|nc_subject_group)	all; together Liang et al (with correction for rna_dna), Maqsood et al, Shah et al; separately
Supplementary Data 4	Linear mixed-effects model summary for relations of the number of discovered putative viruses with the sample type (NC vs sample) per cohort	total_viruses_discovered ~ ncvssample + rna_dna + (1 | cohort/nc_subject_group) total_viruses_discovered ~ ncvssample + rna_dna + (1|nc_subject_group) total_viruses_discovered ~ ncvssample + (1|nc_subject_group)	all; together Liang et al (with correction for rna_dna), Maqsood et al, Shah et al; separately
Supplementary Data 5	Linear mixed-effects model summary for relations of the number of the ratio of viral contigs with >= 50% genome completeness to all viral vOTUs with the sample type (NC vs sample) per cohort	CHM_LU_richness_discovered_ratio ~ ncvssample + rna_dna + (1 | cohort/nc_subject_group) CHM_LU_richness_discovered_ratio ~ ncvssample + rna_dna + (1|nc_subject_group) CHM_LU_richness_discovered_ratio ~ ncvssample + (1|nc_subject_group)	all; together Liang et al (with correction for rna_dna), Maqsood et al, Shah et al; separately
Supplementary Data 6	Linear mixed-effects model summary for relations of the richness with the sample type (NC vs sample) per cohort	richness ~ ncvssample + rna_dna + (1 | cohort/nc_subject_group) richness ~ ncvssample + rna_dna + (1|nc_subject_group) richness ~ ncvssample + (1|nc_subject_group)	all; together Liang et al (with correction for rna_dna), Maqsood et al, Shah et al; separately
Supplementary Data 7	Linear mixed-effects model summary for relations of the Shannon diversity with the sample type (NC vs sample) per cohort	diversity ~ ncvssample + rna_dna + (1 | cohort/nc_subject_group) diversity ~ ncvssample + rna_dna + (1|nc_subject_group) diversity ~ ncvssample + (1|nc_subject_group)	all; together Liang et al (with correction for rna_dna), Maqsood et al, Shah et al; separately
Supplementary Data 8	Linear mixed-effects model summary for relation of the number of detected vOTUs (richness) in NCs with the cohort	richness ~ 1 + (1|cohort)	all; together; filtered for NCs only
Supplementary Data 9	Linear mixed-effects model / linear model summary for relations of the proportion of vOTUs with >=50% genome completeness divided by nucleic acid types (RNA, dsDNA, ssDNA) with the sample type (NC vs sample) per cohort	proportion_RNA_viruses_log_trnsfrmd ~ ncvssample + rna_dna + (1|cohort/nc_subject_group) proportion_dsDNA_viruses_log_trnsfrmd ~ ncvssample + rna_dna + (1|cohort/nc_subject_group) proportion_ssDNA_viruses_log_trnsfrmd ~ ncvssample + rna_dna + (1|cohort/nc_subject_group) proportion_RNA_viruses_log_trnsfrmd ~ ncvssample + rna_dna + (1|nc_subject_group) proportion_dsDNA_viruses_log_trnsfrmd ~ ncvssa…	all; together (for RNA_proportion correlation Maqsood et al and Garmaeva et al studies were excluded, due to the absence of RNA viruses) Liang et al, Maqsood et al (linear model), Shah et al (linear model); separately
Supplementary Data 10	Linear mixed-effects model summary for proportions of eukaryotic and prokaryotic vOTUs per sample comparison	Prokaryotes_log_trnsfrmd ~ Eukaryotes_log_trnsfrmd + (1|cohort/nc_subject_group) Prokaryotes_log_trnsfrmd ~ Eukaryotes_log_trnsfrmd + (1|nc_subject_group)	all; together Liang et al, Maqsood et al, Shah et al; separately
Supplementary Data 11	Linear mixed-effects model / linear model summary for relations of the proportion of vOTUs with >=50% genome completeness divided by host (prokaryotes vs eukaryotes) with the sample type (NC vs sample) per cohort	proportion_eukaryotes_viruses_log_trnsfrmd ~ ncvssample + rna_dna + (1|cohort/nc_subject_group) proportion_prokaryotes_viruses_log_trnsfrmd ~ ncvssample + rna_dna + (1|cohort/nc_subject_group) proportion_eukaryotes_viruses_log_trnsfrmd ~ ncvssample + rna_dna + (1|nc_subject_group) proportion_prokaryotes_viruses_log_trnsfrmd ~ ncvssample + rna_dna + (1|nc_subject_group) proportion_eukaryotes_virus…	all; together Liang et al, Maqsood et al (linear model), Shah et al (linear model); separately
Supplementary Data 12	Permutation analysis; comparison of the similarity (1-(Bray-Curtis dissimilarity index)) between NCs and samples vs samples and samples within the same cohort		Garmaeva et al, Liang et al, Maqsood et al, Shah et al; separately
Supplementary Data 13	Excluded samples from the beta-diversity visualization with NMDS
Supplementary Data 14	Comparison of the taxonomy of NC-detected sequences to the taxonomy of laboratory-component associated sequences from Asplund et al. (2019); overlapping sequences
Supplementary Data 15	Curated hits to nt database for NC-detected sequences	Query coverage >= 30; best hits selection based on: query coverage, percentage identity, evalue
Supplementary Data 16	Permutation analysis; comparison of the similarity (1-(Bray-Curtis dissimilarity index)) between the NCs vs NCs and samples from the same vs different cohorts		Garmaeva et al, Liang et al, Maqsood et al, Shah et al; separately
Supplementary Data 17	NC-shared vOTU differential abundance in NCs vs samples	vOTU ~ ncvssample + (1|nc_subject_group)	Liang et al, Maqsood et al, Shah et al; separately
Supplementary Data 18	Linear mixed-effects model and linear model summaries for relations of the % vOTUs shared with NCs from the same study with type (mother vs infant) per cohort	perc_shared_presence ~ Type + (1|Subject_ID) perc_shared_presence ~ Type	Garmaeva et al, Maqsood et al; separately
Supplementary Data 19	Linear mixed-effects model summary for relations of the % of vOTUs shared with NCs from the same study with timepoint (infants only) per cohort	perc_shared_presence ~ Timepoint_numeric + (1|Subject_ID)	Garmaeva et al, Liang et al; separately
Supplementary Data 20	Linear mixed-effects model and linear model summaries for relations of the number of shared strains with NCs from the same study with type (mother vs infant) per cohort	N_strain_shared ~ Type + (1|Subject_ID) N_strain_shared ~ Type	Garmaeva et al, Maqsood et al; separately and together
Supplementary Data 21	Spearman correlation of the % strains shared between biological samples and their own NCs vs external NCs	presence_strain_shared_perc ~ presence_strain_shared_perc_diff_study	all; together
Supplementary Data 22	Permutation analysis; comparison of the % of vOTUs shared with NCs from the same vs different cohorts for both presence and abundance data		Garmaeva et al, Liang et al, Maqsood et al, Shah et al; separately
Supplementary Data 23	Spearman correlation of the % of strains shared with NCs from the same study with % of vOTUs shared with NCs from the different studies	presence_strain_shared_perc ~ presence_vOTUs_shared_perc	Garmaeva et al, Liang et al, Maqsood et al, Shah et al; separately
Supplementary Data 24	Spearman correlation of the proportion of reads mapped to the vOTU representative sequences from external NCs with the %shared strains with NCs from own study	presence_strain_shared_perc ~ reads_mapped_to_external_NC_vOTUs	Garmaeva et al, Liang et al, Maqsood et al, Shah et al; separately
Supplementary Data 25	Order and metadata for the NCs and samples depicted on the Supplementary Figure 5

## Sheet: Supplementary Data 1
Supplementary Data 1: Study design
Sample type		Infants									Mothers						NCs
Timepoint		M0	M1	M2	M3	M4	M6	M12	Y2-5	TOTAL	Mtrim3	M0	M1	M2	M3	TOTAL	BUFFER	ORSAY	TUBE	DIAPER	MDNC	TOTAL
SAMPLE NUMBER	Garmaeva et al.	-	11	16	16	-	20	23	-	86	26	13	24	26	30	119	1	-	-	-	-	1
	Liang et al.	40	40	-	78	212	-	-	21	391	-	-	-	-	-	0	16	-	10	10	2	38
	Maqsood et al.	51	-	-	-	-	-	-	-	51	-	20	4	3	-	27	4	4	-	-	-	8
	Shah et al.	-	-	-	-	-	-	647	-	647	-	-	-	-	-	0	8	-	-	-	-	8

## Sheet: Supplementary Data 2
Supplementary Data 2: Linear mixed-effects model summary for relations of the number of clean reads with the sample type (NC vs sample)
Liang et al.
	Estimate	Std. Error	df	t value	Pr(>|t|)	P adj
ncvssampleNCs	0.10325	0.32562	96.84721	0.317	0.752	0.7520
Maqsood et al.
	Estimate	Std. Error	df	t value	Pr(>|t|)	P adj
ncvssampleNCs	-0.72153	0.36019	86.00000	-2.003	0.0483	0.1449
Shah et al
	Estimate	Std. Error	df	t value	Pr(>|t|)	P adj
ncvssampleNCs	-0.151198	0.355331	655.000000	-0.426	0.671	0.7520
Combined (all cohorts)
	Estimate	Std. Error	df	t value	Pr(>|t|)
ncvssampleNCs	-0.01305	0.15947	272.60054	-0.082	0.935

## Sheet: Supplementary Data 3
Supplementary Data 3: Linear mixed-effects model summary for relations of the number of of recovered contigs larger than 1000 bp with the sample type (NC vs sample) per cohort
Liang et al.
	Estimate	Std. Error	df	t value	Pr(>|t|)	P adj
ncvssampleNCs	-0.43266	0.25090	57.40951	-1.724	0.09	0.11300
Maqsood et al.
	Estimate	Std. Error	df	t value	Pr(>|t|)	P adj
ncvssampleNCs	-0.95115	0.58449	35.46081	-1.627	0.113	0.11300
Shah et al
	Estimate	Std. Error	df	t value	Pr(>|t|)	P adj
ncvssampleNCs	-1.07239	0.35287	655.00000	-3.039	0.00247	0.00741
Combined (all cohorts)
	Estimate	Std. Error	df	t value	Pr(>|t|)
ncvssampleNCs	-0.36916	0.17702	407.77770	-2.085	0.0377

## Sheet: Supplementary Data 4
Supplementary Data 4: Linear mixed-effects model summary for relations of the number of discovered putative viruses with the sample type (NC vs sample) per cohort
Liang et al.
	Estimate	Std. Error	df	t value	Pr(>|t|)	P adj
ncvssampleNCs	-0.42934	0.14809	12.40134	-2.899	0.013	0.0210
Maqsood et al.
	Estimate	Std. Error	df	t value	Pr(>|t|)	P adj
ncvssampleNCs	-1.3050	0.5225	16.9237	-2.497	0.0231	0.0231
Shah et al
	Estimate	Std. Error	df	t value	Pr(>|t|)	P adj
ncvssampleNCs	-0.87155	0.35373	655.00000	-2.464	0.014	0.0210
Combined (all cohorts)
	Estimate	Std. Error	df	t value	Pr(>|t|)
ncvssampleNCs	-0.37790	0.16039	374.23857	-2.356	0.019

## Sheet: Supplementary Data 5
Supplementary Data 5: Linear mixed-effects model summary for relations of the number of the ratio of viral contigs with >= 50% genome completeness to all viral vOTUs with the sample type (NC vs sample) per cohort
Liang et al.
	Estimate	Std. Error	df	t value	Pr(>|t|)	P adj
ncvssampleNCs	-0.84309	0.25966	38.72598	-3.247	0.002411	0.007233
Maqsood et al.
	Estimate	Std. Error	df	t value	Pr(>|t|)	P adj
ncvssampleNCs	0.18483	0.59787	57.87015	0.309	0.758	0.75800
Shah et al
	Estimate	Std. Error	df	t value	Pr(>|t|)	P adj
ncvssampleNCs	0.343071	0.355126	655.000000	0.966	0.334	0.50100
Combined (all cohorts)
	Estimate	Std. Error	df	t value	Pr(>|t|)
ncvssampleNCs	-0.7816	0.2068	223.1957	-3.779	0.000202

## Sheet: Supplementary Data 6
Supplementary Data 6: Linear mixed-effects model summary for relations of the richness with the sample type (NC vs sample) per cohort
Liang et al.
	Estimate	Std. Error	df	t value	Pr(>|t|)	P adj
ncvssampleNCs	-0.80515	0.18651	29.12451	-4.317	0.000167	0.000501
Maqsood et al.
	Estimate	Std. Error	df	t value	Pr(>|t|)	P adj
ncvssampleNCs	-1.51886	0.44381	6.83213	-3.422	0.0115	0.017200
Shah et al
	Estimate	Std. Error	df	t value	Pr(>|t|)	P adj
ncvssampleNCs	0.84534	0.35383	655.00000	2.389	0.0172	0.017200
Combined (all cohorts)
	Estimate	Std. Error	df	t value	Pr(>|t|)
ncvssampleNCs	-0.36154	0.16528	297.95895	-2.187	0.0295

## Sheet: Supplementary Data 7
Supplementary Data 7: Linear mixed-effects model summary for relations of the Shannon diversity with the sample type (NC vs sample) per cohort
Liang et al.
	Estimate	Std. Error	df	t value	Pr(>|t|)	P adj
ncvssampleNCs	-0.71280	0.15714	15.20087	-4.536	0.000382	0.001146
Maqsood et al.
	Estimate	Std. Error	df	t value	Pr(>|t|)	P adj
ncvssampleNCs	-1.2832	0.6273	60.5913	-2.046	0.0451	0.04510000
Shah et al
	Estimate	Std. Error	df	t value	Pr(>|t|)	P adj
ncvssampleNCs	0.92508	0.35354	655.00000	2.617	0.00909	0.013635
Combined (all cohorts)
	Estimate	Std. Error	df	t value	Pr(>|t|)
ncvssampleNCs	-0.27442	0.19236	234.58823	-1.427	0.155

## Sheet: Supplementary Data 8
Supplementary Data 8: Linear mixed-effects model summary for relation of the number of detected vOTUs (richness) in NCs with the cohort
	Estimate	Std. Error	df	t value	Pr(>|t|)
(Intercept)	531.230	370.525	4.309	1.434	0.22

## Sheet: Supplementary Data 9
Supplementary Data 9: Linear mixed-effects model / linear model summary for relations of the proportion of vOTUs with >=50% genome completeness divided by nucleic acid types (RNA, dsDNA, ssDNA) with the sample type (NC vs sample) per cohort
Liang et al.
		Estimate	Std. Error	df	t value	Pr(>|t|)	P adj
RNA	ncvssampleNCs	-2.295e-14	3.789e-01	2.400e+02	0.00	1	1
dsDNA	ncvssampleNCs	0.33500	0.30602	7.24064	1.095	0.309	0.494
ssDNA	ncvssampleNCs	-3.1206	1.0896	91.2406	-2.864	0.00519	0.02076
Maqsood et al.
		Estimate	Std. Error	t value	Pr(>|t|)	P adj
dsDNA	ncvssampleNCs	-1.1295	0.9964	-1.134	0.26	0.4944
ssDNA	ncvssampleNCs	-0.3712	0.6544	-0.567	0.572	0.75543
Shah et al
		Estimate	Std. Error	t value	Pr(>|t|)	P adj
RNA	ncvssampleNCs	1.64591	0.34905	4.715	2.95e-06	0.00002360
dsDNA	ncvssampleNCs	-0.68125	0.31173	-2.185	0.0292	0.07786667
ssDNA	ncvssampleNCs	0.036750	0.083668	0.439	0.661	0.75542857
Combined
		Estimate	Std. Error	df	t value	Pr(>|t|)	P adj
RNA	ncvssampleNCs	0.7130	0.2807	40.4019	2.54	0.01502	0.02253
dsDNA	ncvssampleNCs	-0.2206	0.3737	595.1687	-0.590	0.555	0.555
ssDNA	ncvssampleNCs	-1.4286	0.3489	430.7414	-4.094	5.06e-05	0.0001518

[truncated: 16 more sheets: Supplementary Data 10, Supplementary Data 11, Supplementary Data 12, Supplementary Data 13, Supplementary Data 14, Supplementary Data 15 , Supplementary Data 16, Supplementary Data 17, Supplementary Data 18, Supplementary Data 19, Supplementary Data 20, Supplementary Data 21, Supplementary Data 22, Supplementary Data 23, Supplementary Data 24, Supplementary Data 25]
